# Supplementary material for: Dissecting the Genetic Complexity of Fusarium Crown Rot Resistance in Wheat
Source: Sci Rep. 2020 Feb 21;10:3200. doi: 10.1038/s41598-020-60190-4 (PMC7035263; doi:10.1038/s41598-020-60190-4)
Supplement: Supplementary file 1 — Supplementary Table S1. [file 41598_2020_60190_MOESM1_ESM.xlsx]

## Sheet: Supplementary Table S1
SN	Nursery	ACC.NO.	CNAME	SELHX	CID	OC	Status	Growth room (GR)			Greenhouse (GH)			PC 1 (6.19)	PC 2 (1.35)	PC 3 (1.00)	Sub-population
								Exp1_Mean	Exp-2_Mean	Correlation coeffcient (R²)	Exp1_Mean	Exp-2_Mean	Correlation coeffcient (R²)
1	11CBWF	951327	KINACI97	-7M-0M-8M-1M-3WM-0WM-4WM-2WM-0WM	SWM12289	MX-BD	C	3	3	0.783611	3.04545	3.06061	0.662358	7.59066	-16.0806	4.57316	Admixed
2	11CBWF	10580	KROSHKA			RUS	C	2.6	1.6		2.29545	2.31061		54.6316	12.4491	-21.9488	G2
3	11CBWF	30689	POBEDA 50			RUS	C	3	3		2	2		57.9463	11.1757	-12.1538	Admixed
4	11CBWF	80951	OBRII/DNESTREANCA25//ILICIOVCA/OD.CRASNOCOLOS			MOL	BL	3.4	3.4		3.20455	3.18939		62.9486	4.99221	-8.04926	G2
5	11CBWF	20966	L 4224 K 12			KR-RUS	BL	2	2.4		2.25	2.25		35.8027	29.6027	39.1025	Admixed
6	11CBWF	17	8023.16.1.1/KAUZ	-0SE-0YC-1YE-0YC-2YC-0YC	CMSW92WM00378S	MX-TCI	BL	3.4	3.4		2.47727	2.55303		-45.5852	70.0431	28.6629	Admixed
7	11CBWF	70404	CUPRA-1/3/CROC1/AE.SQUARROSA (224)//2*OPATA/4/PANTHEON	-030YE-0E-2E-0E-2E-0E	TCI992280	TCI	BL	4.4	3.6		3.20455	3.18939		-8.2213	-22.2984	19.1693	Admixed
8	11CBWF	70028	EKIZ	-0SE-OYC-8YE-8YC-0YC	TCI 932072	TCI	C	2.8	2.4		3.86364	3.81818		35.7452	29.5031	38.8294	Admixed
9	11CBWF	50179	BONITO//KAREE/TUGELA	-0AP-0AP-0YE-5YE-0YE-3YE-0YE	TCI97AP 039	TCI	BL	3.2	1.6		3.90909	3.87879		-24.6092	2.1585	-13.9212	Admixed
10	11CBWF	10634	CETINEL 2000	-6H-0YC-0R-1YC-0YC-0E	OWC852672	TR-ESK	C	1.6	2		2.84091	2.87121		-23.5459	86.4211	-17.7757	Admixed
11	11CBWF	40569	OR941611			USA-OR	C	3.4	3		3.04545	3.06061		-2.08039	-12.2811	4.08159	Admixed
12	11CBWF	30164	KS82W409/SPN//TAM106/TX78V3630	-0SE-0YC-0E-1YE-0YE-2YM-0YM	TCI951385	TCI	BL	1.4	1.8		3.40909	3.37879		3.52461	-22.7445	14.4016	Admixed
13	11CBWF	40347	MAHON DEMIAS/3/HIM/CNDR//CA8055	-0AP-0YC-4E-0E-3K-0YK	TCI960471	TCI	BL	3.6	3.8		3.40909	3.37879		5.12256	-25.6046	14.8814	Admixed
14	11CBWF	8	KOLLEGA			RUS	C	2.4	3		1.84091	1.87121		41.9002	43.2147	35.3989	Admixed
15	11CBWF		MOSKVICH			RUS-KRAS	C	3.2	3.8		2	3		60.6722	12.0297	-19.2376	G2
16	11CBWF		POSTROCK			US-AGRIPRO	C	3.6	3.2		3.13636	3.18182		-78.8995	-26.4379	8.75571	G1
17	11CBWF	90874	Alamoot/3/Alvd//Aldan"s"/IAS58/4/Alamoot/Gaspard			IR-KARAJ	BL	3.6	3		2.38636	2.43182		-3.96162	-4.50064	-5.65856	Admixed
18	11CBWF	100019	KS2016/Trego		ARS05-1034	US-ARS-NC	BL	4.2	4.4		2.43182	2.49242		8.36327	-31.6896	32.0742	Admixed
19	11CBWF	100733	MV-TOLDI			HUN	C	4	4.2		3	4		28.4582	5.47723	18.5644	Admixed
20	11CBWF	100676	LCR/SERI/3/MEX-DW/BACA//VONA/4/TAM200/JI5418	-0AP-DH16	ICWH99018	SYR	BL	4.4	4.4		3.45455	3.43939		-25.5469	44.2396	64.7525	Admixed
21	11CBWF	980135	VICTORYA			UKR	C	1.6	1.2		1.84091	1.87121		43.8769	19.8991	-13.9415	Admixed
22	11CBWF	261	VORONA/KAUZ//1D13.1/MLT	-0SE-0YC-*-3YE-3YC-0YC	CIT937111	TCI	BL	2.6	1		3.25	3.25		-28.6837	83.6948	14.6462	Admixed
23	11CBWF	090068	RSK/CA8055//CHAM6/4/NWT/3/TAST/SPRW//TAW12399.75	-0AP-0AP-25AP-0AP-4AP-0AP	TCI-02-47	TCI	BL	2	2.4		3.04545	3.06061		-3.6566	-13.9964	-3.66528	Admixed
24	11CBWF	90495	PYN/BAU/3/KAUZ//KAUZ/STAR	-030YE-30E-6E-0E-1E-0E	CMSW01WM00586S	MX-TCI	BL	2.2	2		3	3		11.3531	-47.5224	20.7712	Admixed
25	11CBWF		VEE#8//JUP/BJY/3/F3.71/TRM/4/BCN/5/KAUZ/6/163	-030YE-0E-1E-0E-2E-0E	TCI992192	TCI	BL	3.4	3		3.20455	3.18939		-49.4563	45.7847	13.6511	Admixed
26	11CBWF		DORADE-5/3/BOW"S"/GEN//SHAHI	-0AP-0AP-6AP-0AP-3AP-0AP	TCI-02-522	TCI	BL	2.4	2.2		2	2		-41.6577	-10.7507	-24.9332	Admixed
27	11CBWF	10004	494J6.11//TRAP#1/BOW	-0YC-0YC-0YC-8YC-0YC-1SE-0YC-2YC-0YC	CMSW90M200	MX-CIT	BL	2.6	3.2		2.29545	2.31061		3.3539	2.30548	-21.4725	Admixed
28	11CBWF	20321	SAULESKU #44/TR810200	-03Y-0B-0SE-3YE-0YC-2YM-0YM	CMSW94WM00586S	MX-TCI	BL	3.4	3.2		3	3		-27.6123	-12.9005	-23.4059	Admixed
29	11CBWF	950513	GUN91	-1A-1A-1A-0A	SWM7155	MX-YA	C	3	3.2		3.45455	3.43939		15.0248	-37.9007	23.8368	Admixed
30	11CBWF	950377	DOGU88			TR-ERZ	C	3.4	3.4		2.70455	2.68939		8.02105	-30.3171	0.54754	Admixed
31	11CBWF	70676	KS92H363-2/COUGAR SIB(=NE85707/TBIRD) X NE94632(=ABILENE/NORKAN//RAWHIDE)			US-UNL	BL	3	3.6		1.63636	1.68182		8.30682	-1.85396	7.55383	Admixed
32	11CBWF	90779	SAR-30			IR-DARI	LRACE	2	3.6		2.79545	2.81061		-12.1975	-27.9314	6.56156	Admixed
33	11CBWF	990857	BURBOT-6	-9H-0YC-1YC-0YC-0YC-2YC-0YC-3YC-0YC	WXD880137A	OR-CIT	C	3.4	3.2		2.63636	2.68182		14.5313	-16.6558	23.2969	Admixed
34	11CBWF	374	ES84.24/GRK	-0SE-0YC-1YE-0YC-2YC-0YC	CIT932135	TCI	BL	3.2	3.2		3.04545	3.06061		-15.2064	-25.7929	26.3652	Admixed
35	11CBWF	50696	TAM 105/3/NE70654/BBY//BOW"S"/4/Century*3/TA2450		AP01T1112	US-AgriPro South	BL	2.8	3		1.79545	1.81061		0.131485	-13.9985	12.7526	Admixed
36	11CBWF	50751	MILLENNIUM/NE93613		SD00258	US-SDSU	BL	3.4	3.6		2.15909	2.12879		27.0186	-15.9661	13.8197	Admixed
37	11CBWF	40237	PYN/BAU/3/AGRI/BJY//VEE	-0SE-0YC-17E-0E-1K -0YK	TCI961547	TCI	BL	3.4	3.4		3.61364	3.56818		-43.2237	35.0344	-39.7608	Admixed
38	11CBWF	950369	DAGDAS94	-10A-0A	YA15662	YA-BD	C	3.4	4		3.20455	3.18939		39.6386	-18.3832	-30.7926	Admixed
39	11CBWF	70676	NE04424	HRW		US-UNL	BL	2.2	2		2.29545	2.31061		20.9059	19.0582	47.814	Admixed
40	11CBWF	90783	KOHDASHT			IR-DARI	C	3.2	3.2		2.54545	2.56061		-58.7485	-20.1491	-19.1738	Admixed
41	11CBWF	70603	ICDW-21122	BW		AFG	LRACE	3.8	3.8		3.27273	3.36364		-15.4574	-25.8456	-6.95856	Admixed
42	11CBWF	30243	SABALAN/GRK//PYN/BAU	-0YC-0E-1YE-0YE-3YM-0YM	TCI952089	TCI	BL	3.4	3.4		3.79545	3.81061		-25.9062	28.2218	-33.8101	Admixed
43	11CBWF	30323	CA8055/4/ROMTAST/BON/3/DIBO//SU92/CI13645/5/AGRI/BJY//VEES	-0SE-0YC-0E-7YE-0YE-1YM-0YM	TCI951084	TCI	BL	3.4	3.2		2.29545	2.31061		-17.2696	18.7692	-40.9451	Admixed
44	11CBWF	330	BILINMIYEN96.7	-0SE-3YA-3YC-0YC	F2.96.7	TCI	BL	2.4	2.8		3.11364	3.06818		35.6965	-23.727	-23.02	Admixed
45	11CBWF	29	RIPPER			US-COL	C	3	3		3.45455	3.43939		16.4104	-36.7464	25.366	Admixed
46	11CBWF	90169	TAM200/KAUZ/3/SPN/NAC//ATTILA/4/F885K1.1/SXL	-030YE-30E-3E-0E-1E-0E	TCI012021	TCI	BL	1	1.8		3.54545	3.56061		-2.1212	-2.84267	-27.6482	Admixed
47	11CBWF	90748	MIRONIVSKA RANNOSTYGLA			UKR-MIR	C	4	4.4		3.45455	3.43939		29.3346	41.4569	37.9989	Admixed
48	11CBWF	100701	PEREGRINE			CAN	C	4.6	4.2		3.63636	3.68182		18.3438	-21.1938	14.2116	Admixed
49	11CBWF	90079	GRECUM 84//PYN/BAU	-0AP-0AP-18AP-0AP -1E-0E	TCI-02-726	TCI	BL	2.6	1.4		2.20455	2.18939		-42.4159	56.6473	15.7218	Admixed
50	11ELITE-IRR	980960	TAM200/JI5418	CIT930099	-0SE-0YC-2YE-0YC	TCI	BL	2.6	1.6		3.20455	3.18939		8.38726	21.652	49.2763	Admixed
51	11ELITE-IRR	950055	BESKOPRU			TR	C	3.4	3.2		3.04545	3.06061		-19.4621	12.1093	-8.34194	Admixed
52	11ELITE-IRR	990149	885K4.1//MNG/SDV1/3/1D13.1/MLT	CIT925099	-0SE-0YC-3YC-0YC-3YC-0YC	TCI	BL	3	3.2		3.40909	3.37879		8.04478	-5.32188	-24.9292	Admixed
53	11ELITE-IRR	10831	ID800994.W/MO88	CMWS92Y00272S	-030WM-1WM-05WM-015WM-7WM-0WM	MX-TCI	BL	2.2	2.2		2.40909	2.37879		-8.13183	63.8164	18.6231	Admixed
54	11ELITE-IRR	33	AGRI/NAC//KAUZ	CMSW92WM00231S	-0SE-0YC-0YC-*-5YE-5YC-0YC	MX-TCI	BL	2.4	3		3.25	3.25		-56.4944	40.32	-36.7511	Admixed
55	11ELITE-IRR	30158	AGRI/BJY//VEE/3/KS82142/CUPE	TCI951027	-0SE-0YC-0E-1YE-0YE	TCI	BL	3	3		2.29545	2.31061		-5.84898	35.3259	-35.9485	Admixed
56	11ELITE-IRR	40007	F130-L-1-12/MV12(ATILLA-12)	TCI961246	-0SE-0YC-0E-1YE-0YE-2YM-0YM	TCI	BL	3	2.6		2.04545	2.06061		43.1458	-0.954347	-0.188689	Admixed
57	11ELITE-IRR	60074	TX69A509.2//BBY/FOX/3/GRK//NO64/PEX/4/CER/5/CHIL/2*STAR	TCI981148	-0E-0E-5E-0E-2E-0E	TCI	BL	1.4	2		2.5	2.5		-27.8412	47.7258	-50.9754	Admixed
58	11ELITE-SA		MUFFITBEY			TR	C	4	4.4		3.04545	3.06061		50.3068	-17.5844	-30.2477	Admixed
59	11ELITE-SA	980671	LFN/VOGAF//LIRA/5/K134(60)/4/TOB/BMAN//BB/3/CAL/6/F339P1.2	CIT935039	-0SE-0YC-5YE-0YC	TCI	BL	3.2	3.6		3.29545	3.31061		19.7721	-3.13283	-32.713	Admixed
60	11ELITE-SA	980639	FLAMURA85//F134.71/NAC	CIT930037	-0SE-0YC-1YE-0YC	TCI	BL	3.4	3.4		3.04545	3.06061		9.99452	3.62396	-30.3798	Admixed
61	11ELITE-SA	990276	ORKINOS-1	.	-0YA-0YA-5YC-0YC	YA-TCI	BL	3.4	4.4		3.34091	3.37121		47.4934	-15.0255	-32.9669	Admixed
62	11ELITE-SA	990277	ORKINOS-2	.	-0YA-0YA-6YC-0YC	YA-TCI	BL	3	3.4		2.40909	2.37879		49.8335	-18.0954	-28.3326	Admixed
63	11ELITE-SA	990818	PMF/MAYA//YACO/3/CO693591/CTK	CIT90095T	-0YC-0YC-0YC-3YC-0YC-1YC-0YC	CIT	BL	2.4	3.2		3.09091	3.12121		-22.006	12.4489	-32.3719	Admixed
64	11ELITE-SA	990125	777TWWON87/3/F12.71/SKA//CA8055	CIT922247	-0SE-0YC-3YC-0YC-3YC-0YC	CIT	BL	3	3		2.20455	2.18939		9.46737	-21.0347	19.8996	Admixed
65	11ELITE-SA	990084	1D13.1/MLT//TUI	CMSW90M398	-0YC-0YC-0YC-1YC-0YC-6YC-0YC	MX-CIT	BL	3.6	3.4		2.29545	2.31061		-20.398	20.7081	-38.6595	Admixed
66	11ELITE-SA	10027	TAM200/KAUZ	CMSW91M00414S	-0SE-0YC-1YC-0YC-3YC-0YC-1YC-0YC	MX-CIT	BL	3	3.2		3.81818	3.75758		-41.674	-21.1063	-10.4168	Admixed
67	11ELITE-SA	10037	JI5418/MARAS	CIT922142	-0SE-0YC-3YC-0YC-6YC-0YC-1YC-0YC	CIT	BL	3	3		2.40909	2.37879		29.2312	-6.90374	-15.1871	Admixed
68	11ELITE-SA	20319	SAULESKU #44/TR810200	CMSW94WM00586S	-03Y-0B-0SE-1YE-0YC-1YM-0YM	MX-TCI	BL	3.8	4		3.20455	3.18939		-16.3571	-9.85205	-25.3748	Admixed
69	11ELITE-SA	20293	TAST/SPRW/4/ROM-TAST/BON/3/DIBO//SU92/CI13645/5/F130L1.12	CIT932182	-0SE-0YC-7YE-0YC-1YM-0YM	CIT	BL	3	3.6		3.25	3.25		6.00265	-17.0458	-4.47121	Admixed
70	11ELITE-SA	30423	YE2453//PPBB68/CHRC	TCI950019	-3AP-0AP-0E-2YE-0YE-3YM-0YM	TCI	BL	3.4	3.8		3.25	3.25		-9.1342	-19.0623	19.1582	Admixed
71	11ELITE-SA	60161	TX69A509.2//BBY/FOX/3/GRK//NO64/PEX/4/CER/5/KAUZ//ALTAR 84/AOS	TCI981143	-0E-0E-6E-0E-1E-0E	TCI	BL	2.4	2.2		2.34091	2.37121		-38.264	66.7741	38.0154	Admixed
72	11ELITE-SA	60287	BOW/NKT//KATIA1/3/AGRI/BJY//VEE	TCI982234	-030YE-0E-3E-0E-1E-0E	TCI	BL	3	3		3.29545	3.31061		-0.274679	17.304	-36.508	Admixed
73	11ELITE-SA	60417	TIRCHMIR1//71ST2959/CROW/4/NWT/3/TAST/SPRW//TAW12399.75	TCI98-IC-0097	-0AP-0AP-4E-0E-2E-0E	TCI	BL	1.6	2.6		3.04545	3.06061		-2.7151	3.17868	-16.753	Admixed
74	11ELITE-SA	991540	YILDIZ			TR	C	3.6	4.4		2.59091	2.62121		-40.9313	33.3482	-46.7335	Admixed
75	18FAWWON-IRR	80009	DORADE-5/CAMPION	TCI 001049	-030YE-030YE-2E-0E -4E-0E	TCI	BL	3.4	3.4		3.20455	3.18939		33.472	13.5456	-15.9348	Admixed
76	18FAWWON-IRR	80056	T 98-9//VORONA/HD2402	TCI 001530	-030YE-030YE-11E-0E -3E-0E	TCI	BL	3.4	3		2.70455	2.68939		-48.7467	15.7809	-21.162	Admixed
77	18FAWWON-IRR	80684	BOW/CROW/3RSH//KAL/BB/3/GUN91	TCI011508	-030YE-30E-0YK	TCI	BL	3.6	3.4		2.54545	2.56061		9.98339	-19.4053	-1.68575	Admixed
78	18FAWWON-IRR		SN64//SKE/2*ANE/3/SX/4/BEZ/5/SERI/6/CHERVONA/7/KLEIBER/2*FL80//DONSK.POLUK.	TCI962126		TCI	BL	3	3.6		3.29545	3.31061		-28.441	5.6672	-39.7735	Admixed
79	18FAWWON-IRR	80660	DANA/3/SPN/NAC//ATTILA/4/SHARK-1	TCI 002097	-030YE-030YE-1E-0E -1E-0E	TCI	BL	1.4	1.6		2.79545	2.81061		-11.4199	1.82825	-16.0304	Admixed
80	18FAWWON-IRR	100664	SHAHRIAR			IR-ARD	C	1.4	1.6		3.45455	3.43939		-47.6633	-1.42092	20.4593	Admixed
81	18FAWWON-IRR	90861	Alamoot/4/Bloudan/3/Bb/7c*2//Y50E/Kal*3			IR-KARAJ	BL	3	3.2		3.04545	3.06061		-71.2078	6.80891	-5.99965	Admixed
82	18FAWWON-IRR	81138	Owl//Ombul/Alamo			IR-KARAJ	BL	3.4	3		2.29545	2.31061		-17.8806	31.5642	55.6829	Admixed
83	18FAWWON-IRR	90914	Owl/Soissons//Zarrin			IR-MIANDOAB	BL	3.6	3.8		2	2		-47.6221	-4.21812	28.0696	Admixed
84	18FAWWON-IRR	90920	Spb”s”//K134(60)/Vee”s”/3/Druchamps/4/Alvand			IR-MIANDOAB	BL	3	3.2		3.20455	3.18939		-57.9553	12.7322	5.1744	Admixed
85	18FAWWON-IRR	90911	PODOIMA			MOL	C	3.6	4.4		2.90909	2.87879		66.4373	5.71139	-22.0522	G2
86	18FAWWON-IRR	100710	NUDELA			RO	C	1.2	1.4		3.45455	3.43939		45.2293	-7.8362	-28.8791	Admixed
87	18FAWWON-IRR	100704	CH-111.14098			UN	BL	2.6	2		3.40909	3.37879		28.2489	-34.6309	43.8043	Admixed
88	18FAWWON-IRR	100031	IN97395B1-4-3-8/AWD99*5725		ARS07-0723	US-ARS-NC	BL	3	3		3.20455	3.18939		3.11287	-25.9633	22.0776	Admixed
89	18FAWWON-IRR	80486	ORACLE/PEHLIVAN	TCI 00125703	-030YE-030YE-2E-0E-4AP-0AP	TCI	BL	3.8	4		2.63636	2.68182		42.0187	-3.90548	-0.432781	Admixed
90	18FAWWON-SA	80710	BUC/PVN//MILAN/3/TX96V2427	TCI-01-436	-0AP-0AP-28AP-0AP-3AP-0AP	TCI	BL	3.4	2.8		2.45455	2.43939		-22.2673	-33.0226	27.2981	Admixed
91	18FAWWON-SA	80229	KAROUS-4/7/NE COMP1/5/BEZ//TOB/8156/4/ON/3/TH*6/KF//LEE*6/K/6/TAST/SPRW..	TCI 001744	-030YE-030YE-2E -0E -3E-0E	TCI	BL	3	3.2		2.09091	2.12121		-9.44927	-27.2636	14.6588	Admixed
92	18FAWWON-SA	80221	HBA142A/HBZ621A//ABILENE/3/BURBOT-6	TCI 001619	-030YE-030YE-1E-0E -4E-0E	TCI	BL	1.4	2		2.59091	2.62121		20.9726	-20.126	21.9747	Admixed
93	18FAWWON-SA	80403	CM98-112/4/HAWK/81PYI9641//MESA MOTHER LINE/3/KS82W418/SPN	X990457	-0E-030YE-1E-0E -1E-0E	KSU-TCI	BL	3	2.6		3.61364	3.56818		-8.086	-24.2012	13.7289	Admixed
94	18FAWWON-SA	70653	HBK0935-29-15/KS90W077-2-2/VBF0589-1	AP06T3832		USA	BL	3.4	3.6		1.90909	1.87879		-3.47385	-35.8604	25.9711	Admixed
95	18FAWWON-SA	70671	2180*K/2163//?/3/W1062A*HVA114/W3416	KS980554-12-~9		USA	BL	1.2	1.2		2.25	2.25		23.357	-24.5925	4.34038	Admixed
96	18FAWWON-SA	80298	YE2453/KA//1D13.1/MLT/3/VORONA/TR810200	TCI-01-422	-0AP-0AP-27AP-0AP-1AP-0AP	TCI	BL	3.6	3.2		2.04545	2.06061		-36.965	-28.1485	17.3437	Admixed
97	18FAWWON-SA	80400	CM98-64/4/HAWK/81PYI9641//MESA MOTHER LINE/3/KS82W418/SPN	X990434	-0E-030YE-2E -0E -2E-0E	KSU-TCI	BL	2.6	3.6		1.79545	1.81061		2.02975	-13.6598	15.4823	Admixed
98	18FAWWON-SA	80398	JUP/4/CLLF/3/II14.53/ODIN//CI13431/WA00477/5/GK Aron/AgSeco 7846//2180	OCW00S436S	-0YA-2E -0E -2E-0E	OK-TCI	BL	1.2	1.4		2.5	2.5		-3.12437	-4.04258	-14.3459	Admixed
99	18FAWWON-SA	70668	HBK1064-3/KS84063-9-39-3-4W//X960103	KS970093-8-9-#1		USA	BL	1.4	1.4		3.20455	3.18939		17.8207	-23.2957	2.86803	Admixed
100	18FAWWON-SA	90713	JAGGER/ALLIANCE	NE02558		USA	BL	1	1.4		3	3		5.75498	-42.8277	-3.05925	Admixed
101	C19FAWWON-INT		LANTIAN 12			PRC	C	3.6	2.2		3.04545	3.06061		10.1274	-43.4736	59.0422	Admixed
102	C19FAWWON-INT		LANTIAN 15			PRC	C	3.2	3		2.59091	2.62121		20.522	18.9783	53.1948	Admixed
103	C19FAWWON-INT		LANTIAN 17			PRC	C	3	3.8		3.20455	3.18939		9.88642	-27.7467	15.6869	Admixed
104	C19FAWWON-INT		LANTIAN 00-30			PRC	C	3	3.8		3.25	3.25		26.6365	34.2508	45.6095	Admixed
105	C19FAWWON-INT		VOLODARKA			UKR-MIR	C	3	3.4		2.25	2.25		48.9219	32.7932	34.821	Admixed
106	C19FAWWON-INT		ECONOMKA			UKR-MIR	C	3	2.2		3.25	3.25		60.1753	42.2034	17.2473	Admixed
107	C19FAWWON-INT		T06/11			SA	BL	3.6	2.8		3.86364	3.81818		-18.6021	43.9989	35.4977	Admixed
108	C19FAWWON-INT		SONMEZ				C	3.4	3		2.09091	2.12121		60.9133	13.3763	-40.196	G2
109	C19FAWWON-INT		T03/17			SA	BL	4	4		3.25	3.25		-28.7992	-30.8351	17.4747	Admixed
110	C19FAWWON-INT		T04/17			SA	BL	3.2	3.8		3.04545	3.06061		2.94532	-5.99625	-16.443	Admixed
111	C19FAWWON-INT		EC - P			SA	C	1.4	1.6		3.5	3.5		19.1154	-19.5839	4.4996	Admixed
112	C19FAWWON-INT		Kariega			SA	C	2.6	2.8		3	3		-64.659	-54.0069	-34.8973	G1
113	C19FAWWON-INT		Olifants			SA	C	3.6	3		2.90909	2.87879		-40.5309	-3.4923	-12.5555	Admixed
114	C19FAWWON-INT		BSP01/18 (Duzi)			SA	C	3.4	3		2.27273	2.36364		-66.8647	-47.3718	-29.0195	G1
115	C19FAWWON-INT		BSP06/08			SA	BL	3	2.8		2.29545	2.31061		-64.0043	-54.6893	-35.1298	G1
116	C19FAWWON-INT		BSP06/17			SA	BL	3.6	3		3.20455	3.18939		-64.4333	-54.0451	-34.2368	G1
117	C19FAWWON-INT		BSP07/11			SA	BL	3.2	3.4		3.04545	3.06061		-63.2248	-51.9473	-35.0377	G1
118	C19FAWWON-INT		BSP08/02			SA	BL	3.4	3.2		3.04545	3.06061		-34.4534	-26.4683	19.5594	Admixed
119	C19FAWWON-INT		NUDAKOTA			US-AGRIPRO	C	3.8	3.2		1.95455	1.93939		-2.64323	-33.3126	28.7587	Admixed
120	C19FAWWON-INT		ART			US-AGRIPRO	C	3.6	4		3.13636	3.18182		7.70659	6.72523	72.5417	Admixed
121	C19FAWWON-INT		JAGARENE			US-AGRIPRO	C	3.2	2.8		2.45455	2.43939		2.0888	-14.7769	-13.7405	Admixed
122	C19FAWWON-INT		HAWKEN			US-AGRIPRO	C	2.4	2.6		2.72727	2.80303		16.6762	-48.3572	30.1893	Admixed
123	C19FAWWON-INT		SARATOVSKAYA90			RUS-SAR	C	3.2	4.6		3.40909	3.37879		62.0578	9.29231	-3.77872	G2
124	C19FAWWON-INT		SARATOVSKAYA OSTISTAYA			RUS-SAR	C	4.4	4.6		2.79545	2.81061		57.3614	5.72402	-12.3079	Admixed
125	C19FAWWON-INT		ZHEMCHUZHINA POVOLZHJYA			RUS-SAR	C	2	3		3.20455	3.18939		45.4343	11.9911	-43.9504	G2
126	C19FAWWON-INT		LUTESCENS329/UROZHAINAYA	33		RUS-SAR	BL	2.2	3.2		3.5	3.5		67.9264	6.83739	-3.21447	Admixed
127	C19FAWWON-INT		GUBERNIYA/SARATOVSKAYA17	15		RUS-SAR	BL	3.6	3		2.45455	2.43939		59.9975	27.4936	24.0904	G2
128	C19FAWWON-INT		BEZENCHUKSKAYA616			RUS-SAM	C	3.2	3.2		3	3		61.9818	5.49224	3.48641	G2
129	C19FAWWON-INT		BIRYUZA			RUS-SAM	C	3	3.2		3	3		39.4441	0.721971	0.265792	Admixed
130	C19FAWWON-INT		BEZENCHUKSKAYA380			RUS-SAM	C	2.4	3		3	3		67.6962	2.32128	12.4026	G2
131	C19FAWWON-INT		KUMA			RUS-KRAS	C	1.4	2		3.09091	3.12121		34.6272	-17.8756	20.8159	Admixed
132	C19FAWWON-INT		PAMYAT			RUS-KRAS	C	2.4	2.8		3.09091	3.12121		-46.3447	-70.6415	-8.84389	Admixed
133	C19FAWWON-INT		MASCOT			UK	C	1.4	1		3.04545	3.06061		10.2591	-48.1054	57.659	Admixed
134	C19FAWWON-INT		Prost/Unk95-3	TE 5644	-1T-1T-1T-1T-0T	TE-TR	BL	2.6	1.2		2.45455	2.43939		-8.54353	-41.8886	37.747	Admixed
135	C19FAWWON-INT		Vorona/Parus//Hatusha/3/Lut112/4/Pehl//Rpb8-68//Chrc	TE 6035	-1T-1T-4T-0T	TE-TR	BL	2.6	2.6		2.68182	2.74242		15.4554	30.9207	18.9656	Admixed
136	C19FAWWON-INT		AHMETAGA				C	2.4	2		3.20455	3.18939		12.8774	21.4712	-56.8531	Admixed
137	C19FAWWON-INT		1-68-120/1-68-22//Mirtos/3/1-68-120/1-68-22			Karadj	BL	3.4	3		3	3		-56.8582	0.98198	-5.51301	Admixed
138	C19FAWWON-INT		Alamoot/Sids8			Mashhad	C	3.6	3		2.09091	2.12121		-70.3261	55.0885	49.8513	Admixed
139	C19FAWWON-INT		Zarrin*2/Shiroodi/3/Zarrin//Vee/Nac			Miandoab	BL	1.4	1		3.04545	3.06061		-99.7221	34.1424	-10.1666	Admixed
140	C19FAWWON-INT		Owl/Shiroodi/3/Owl//Opata*2/Wulp			Miandoab	BL	2.4	2		3.61364	3.56818		-97.568	34.1519	-9.84295	G1
141	C19FAWWON-INT		1-68-120/1-68-22/4/Kal/Bb//Cj"s"/3/Hork"s"			Ardebil	BL	1	1		3.25	3.25		-38.4281	25.0967	1.18051	G1
142	C19FAWWON-INT		OVERLEY*3/AMADINA	KS06O3A~57-1		KSU-Man	BL	1.2	1.4		3	3		-6.14398	-15.9466	11.9983	Admixed
143	C19FAWWON-INT		2145/X940786-6-7	TX05A001822		Texas A&M	BL	2	3.2		2.59091	2.62121		-21.9904	0.200372	-37.3089	Admixed
144	C19FAWWON-TCI	090015	55.1744/MEX67.1//NO57/3/KAUZ/4/SHARK/F4105W2.1/5/TX96V2427	-030YE-30E-3E-0E-2AP-0AP	TCI012335	TCI	BL	1.4	1.8		3.09091	3.12121		-32.1582	-10.1081	11.7981	Admixed
145	C19FAWWON-TCI	90350	HBA142A/HBZ621A//ABILENE/3/CAMPION/4/F6038W12.1	-030YE-30E-3E-0E-1E-0E	TCI012144	TCI	BL	2.6	1.6		2.29545	2.31061		57.7135	20.4392	-47.1872	G2
146	C19FAWWON-TCI	90532	BR1284//BH114686/ALD/3/CAZO/4/KS940786-6-7	-30E-1E-0E-2E-0E	X011602	KS-TCI	BL	2	1.4		2.63636	2.68182		-14.7457	51.0184	33.2843	Admixed
147	C19FAWWON-TCI	90572	LOV26/LFN/SDY(ES84-24)/3/SERI/4/FDL49../5/LAGOS-6	-030YE-30E-1E-0E-1E-0E	TCI011046	TCI	BL	2.8	2.6		2.79545	2.81061		-14.6125	34.1032	-48.6371	Admixed
148	C19FAWWON-TCI	90590	ADMIS//MILAN/DUCULA	-030YE-30E-1E-0E-1E-0E	CMSW01WM00331S	MX-TCI	BL	3	3.2		3.81818	3.75758		27.8474	-15.9937	-10.4054	Admixed
149	C19FAWWON-TCI	90614	AGRI/BJY//VEE/3/BUCUR/4/DOGU88//TX71A374.4/TX71A1039.V1/3/1502W9.1	-030YE-30E-1E-0E-2E-0E	TCI012082	TCI	BL	3	3.2		3.63636	3.68182		18.6523	-1.09011	-26.6502	Admixed
150	C19FAWWON-TCI	50852	VO1225				BL	4.2	4		2.25	2.25		-46.661	-70.9574	-8.03486	Admixed
151	C19FAWWON-TCI	108	FRTL/NEMURA	-0AP-0YC-*-1YE-1YC-0YC	CMSW93WM0073	MX-TCI	BL	3.8	3.4		3.09091	3.12121		29.8041	19.3046	22.5424	Admixed
152	C19FAWWON-TCI	90240	RAN/NE701136//CI13449/CTK/3/CUPE/4/TAM200/KAUZ/5/BWD	-030YE-30E-3E-0E-1E-0E	TCI012234	TCI	BL	3.8	3.6		3.04545	3.06061		-7.15102	12.7664	-26.7687	Admixed
153	11CBWF	950590	KATIA1			BUL	C	3	3.6		2.95455	2.93939		45.015	13.4231	-44.0971	G2
154	11CBWF	50670	STARSHINA			RUS	C	3.4	3.2		2.75	2.75		38.6128	3.98505	-2.97702	Admixed
155	C19FAWWON-INT		Alamoot/Sids8			Mashhad	BL	3.4	3		2.25	2.25		-50.7761	37.4465	5.87032	Admixed
156	C19FAWWON-INT		TOSUNBEY				C	3.6	3.6		3.25	3.25		-20.9661	7.7478	-31.7149	Admixed
157	C19FAWWON-INT		KARAHAN				C	4.4	3.4		3.29545	3.31061		-9.62739	-42.6865	39.3553	Admixed
158	C19FAWWON-INT		Alamoot/Sids8			Mashhad	BL	3.4	3.6		2.04545	2.06061		-70.2962	53.3192	50.6878	Admixed
159	C19FAWWON-INT		Bezostaya			RUS	C	3.6	3.6		3.25	3.25		64.2189	22.5228	-31.4801	G2
160	C19FAWWON-INT		Katea			BUL	C	2.2	3.4		1.84091	1.87121		45.2689	11.9917	-43.4376	G2
161	C19FAWWON-INT		Sonmez				C	1	2.2		2.53788	2.30051		58.2953	20.5735	-47.8889	G2
*ACCNO Accession number, AFG Afghanistan, ARS Agricultural research Service, BL Breeding lines, BUL Bulgaria, C Cultivars, CBWF Cross block winter facultative, CID Crosses identification, CName Common name, Exp experiment, ELITE Semi-arid, FAWWON Facultative and winter wheat observation nursery, G1 Group 1, G2 Group two, HS Highly susceptible, HUN Hungary, INT International, IR Iran, IRR Irrigate…
	SN	CR scale	Host status	Wheat responses under
				GR		GH
				Number	%	Number	%
	1	0-1	R	0	0	0	0
	2	1-2	MR	24	14.9068	8	4.96894
	3	2-3	MS	39	24.2236	65	40.3727
	4	3-4	S	88	54.6584	72	44.7205
	5	4-5	HS	10	6.21118	16	9.93789
	Total			100	100	100	100
	Accessions status	Number of wheat accessions	% of wheat accessions
	BL	101	62.7329
	C	58	36.0248
	LRACE	2	1.24224
	Total	161	100
